# Supplementary material for: Global heliospheric termination shock strength in the solar–interstellar interaction
Source: Nat Astron. 2025 Aug 19;9(10):1495–510. doi: 10.1038/s41550-025-02634-3 (PMC12534181; doi:10.1038/s41550-025-02634-3)
Supplement: Supplementary file 2 — Compression ratio data in Fig. 4a. [file 41550_2025_2634_MOESM2_ESM.txt]

### HTS compression ratio for 2009-2011 from Figure 5
#
# Data ordered by 30 rows in latitude, with 60 columns for longitude (same standard as IBEX products)
# Latitude goes from -87 to +87 degrees in steps of 6 degrees in ecliptic J2000 coordinates
# Longitude goes from +3 to +357 degrees in steps of 6 degrees in ecliptic J2000 coordinates
#
###
 2.97 2.97 2.97 2.97 2.97 2.97 2.96 2.96 2.96 2.96 2.96 2.96 2.96 2.96 2.96 2.96 2.96 2.97 2.97 2.97 2.97 2.97 2.97 2.97 2.97 2.97 2.97 2.97 2.97 2.97 2.97 2.97 2.97 2.97 2.97 2.97 2.98 2.98 2.98 2.98 2.98 2.98 2.98 2.98 2.98 2.98 2.98 2.98 2.98 2.98 2.98 2.98 2.98 2.98 2.97 2.97 2.97 2.97 2.97 2.97
 2.96 2.96 2.95 2.95 2.95 2.94 2.94 2.94 2.94 2.94 2.94 2.94 2.94 2.94 2.94 2.94 2.94 2.95 2.95 2.95 2.95 2.96 2.96 2.96 2.97 2.97 2.97 2.97 2.98 2.98 2.98 2.98 2.99 2.99 2.99 2.99 3.00 3.00 3.00 3.00 3.00 3.00 2.99 3.00 3.00 3.00 3.01 3.01 3.00 3.00 3.00 3.00 2.99 2.99 2.99 2.98 2.98 2.97 2.97 2.96
 2.95 2.94 2.93 2.93 2.92 2.92 2.91 2.91 2.91 2.90 2.90 2.91 2.91 2.91 2.91 2.92 2.92 2.92 2.93 2.93 2.94 2.94 2.95 2.95 2.96 2.97 2.97 2.98 2.98 2.99 3.00 3.00 3.00 3.01 3.01 3.01 3.02 3.02 3.03 3.03 3.04 3.04 3.04 3.04 3.05 3.05 3.05 3.05 3.05 3.04 3.03 3.02 3.01 3.00 3.00 2.99 2.98 2.97 2.96 2.95
 2.91 2.91 2.90 2.89 2.89 2.88 2.88 2.87 2.87 2.86 2.86 2.86 2.87 2.87 2.88 2.88 2.89 2.89 2.90 2.91 2.92 2.92 2.93 2.94 2.95 2.96 2.97 2.98 2.99 3.01 3.02 3.02 3.03 3.03 3.04 3.04 3.04 3.05 3.06 3.07 3.08 3.08 3.09 3.08 3.09 3.10 3.11 3.10 3.09 3.07 3.06 3.05 3.03 3.01 2.99 2.98 2.96 2.95 2.93 2.92
 2.87 2.86 2.85 2.84 2.84 2.83 2.83 2.82 2.82 2.81 2.81 2.81 2.82 2.83 2.83 2.84 2.85 2.86 2.87 2.88 2.89 2.89 2.90 2.91 2.93 2.95 2.96 2.98 3.00 3.01 3.02 3.03 3.03 3.04 3.04 3.05 3.06 3.07 3.08 3.09 3.11 3.12 3.13 3.13 3.15 3.16 3.16 3.14 3.12 3.10 3.07 3.05 3.03 3.01 2.98 2.96 2.93 2.92 2.90 2.88
 2.82 2.80 2.78 2.77 2.77 2.76 2.76 2.75 2.75 2.75 2.75 2.75 2.76 2.77 2.78 2.80 2.81 2.82 2.83 2.84 2.85 2.86 2.87 2.89 2.92 2.94 2.96 2.98 3.01 3.03 3.04 3.04 3.04 3.04 3.05 3.06 3.07 3.08 3.08 3.09 3.11 3.13 3.15 3.16 3.18 3.19 3.19 3.16 3.13 3.10 3.07 3.04 3.02 2.98 2.95 2.92 2.90 2.88 2.86 2.84
 2.75 2.73 2.71 2.70 2.69 2.68 2.67 2.67 2.67 2.67 2.68 2.69 2.68 2.71 2.72 2.74 2.76 2.77 2.78 2.79 2.80 2.82 2.84 2.87 2.89 2.92 2.95 2.97 2.99 3.02 3.04 3.05 3.05 3.05 3.05 3.05 3.06 3.08 3.09 3.09 3.10 3.12 3.14 3.16 3.19 3.20 3.18 3.14 3.11 3.07 3.05 3.02 2.98 2.94 2.90 2.87 2.84 2.82 2.80 2.78
 2.69 2.68 2.66 2.65 2.63 2.62 2.62 2.60 2.60 2.60 2.60 2.62 2.61 2.64 2.66 2.68 2.70 2.70 2.71 2.73 2.74 2.77 2.80 2.83 2.86 2.90 2.93 2.95 2.97 2.99 3.02 3.03 3.03 3.03 3.03 3.04 3.04 3.05 3.07 3.09 3.08 3.09 3.12 3.14 3.16 3.16 3.12 3.09 3.06 3.05 3.03 2.98 2.93 2.88 2.84 2.81 2.78 2.76 2.74 2.72
 2.64 2.62 2.61 2.60 2.59 2.59 2.57 2.56 2.54 2.54 2.55 2.56 2.56 2.58 2.61 2.63 2.64 2.65 2.66 2.66 2.68 2.70 2.73 2.78 2.82 2.86 2.89 2.92 2.93 2.95 2.97 2.98 2.99 2.99 2.99 3.01 3.01 3.02 3.03 3.05 3.06 3.06 3.08 3.09 3.10 3.09 3.06 3.03 3.03 3.03 2.99 2.94 2.88 2.83 2.80 2.76 2.73 2.70 2.68 2.66
 2.60 2.59 2.58 2.57 2.57 2.56 2.55 2.54 2.53 2.52 2.52 2.53 2.53 2.55 2.58 2.59 2.60 2.61 2.61 2.62 2.63 2.65 2.67 2.71 2.77 2.81 2.84 2.87 2.88 2.90 2.91 2.92 2.93 2.94 2.95 2.95 2.97 2.98 3.00 3.02 3.03 3.04 3.04 3.04 3.05 3.03 3.02 3.03 3.05 3.03 2.97 2.91 2.85 2.80 2.75 2.71 2.68 2.65 2.63 2.62
 2.56 2.55 2.54 2.54 2.53 2.52 2.53 2.54 2.54 2.52 2.50 2.50 2.51 2.53 2.55 2.56 2.58 2.58 2.59 2.60 2.60 2.61 2.64 2.69 2.72 2.76 2.79 2.81 2.82 2.83 2.85 2.86 2.87 2.88 2.89 2.90 2.92 2.94 2.97 2.99 3.00 3.01 3.01 3.01 3.01 3.00 3.00 3.03 3.06 3.02 2.96 2.90 2.83 2.77 2.72 2.67 2.63 2.60 2.59 2.57
 2.53 2.52 2.51 2.50 2.50 2.49 2.49 2.49 2.52 2.54 2.52 2.50 2.50 2.52 2.54 2.55 2.56 2.57 2.58 2.59 2.59 2.59 2.62 2.66 2.70 2.72 2.74 2.76 2.77 2.78 2.79 2.80 2.80 2.82 2.83 2.85 2.87 2.90 2.93 2.97 2.99 3.00 3.00 2.99 2.99 2.98 2.99 3.02 3.02 3.01 2.96 2.88 2.79 2.71 2.65 2.61 2.58 2.57 2.56 2.55
 2.51 2.50 2.49 2.47 2.46 2.45 2.45 2.47 2.52 2.52 2.51 2.49 2.50 2.53 2.54 2.56 2.56 2.57 2.59 2.61 2.61 2.61 2.63 2.65 2.68 2.70 2.71 2.72 2.73 2.73 2.73 2.73 2.73 2.75 2.76 2.79 2.82 2.85 2.90 2.95 2.98 3.00 3.00 2.99 2.98 2.97 2.97 2.98 2.97 2.95 2.89 2.81 2.74 2.67 2.61 2.58 2.56 2.54 2.53 2.52
 2.49 2.48 2.48 2.46 2.45 2.43 2.42 2.42 2.44 2.47 2.48 2.53 2.56 2.56 2.57 2.59 2.58 2.58 2.61 2.63 2.63 2.63 2.64 2.65 2.67 2.68 2.68 2.69 2.68 2.68 2.67 2.67 2.65 2.66 2.69 2.72 2.76 2.80 2.86 2.95 3.00 3.02 3.01 3.00 2.97 2.95 2.94 2.91 2.88 2.84 2.79 2.72 2.67 2.62 2.58 2.56 2.54 2.53 2.52 2.51
 2.49 2.48 2.47 2.46 2.44 2.42 2.40 2.39 2.41 2.47 2.52 2.58 2.61 2.59 2.53 2.56 2.57 2.62 2.65 2.66 2.65 2.65 2.65 2.65 2.66 2.66 2.66 2.65 2.65 2.64 2.62 2.60 2.60 2.61 2.63 2.68 2.74 2.79 2.85 2.93 3.00 3.05 3.04 3.01 2.96 2.93 2.89 2.86 2.84 2.80 2.74 2.67 2.61 2.56 2.55 2.54 2.53 2.53 2.52 2.51
 2.51 2.49 2.48 2.47 2.45 2.43 2.40 2.41 2.45 2.50 2.56 2.63 2.63 2.60 2.57 2.55 2.55 2.62 2.67 2.68 2.67 2.66 2.66 2.65 2.65 2.65 2.64 2.63 2.61 2.59 2.58 2.57 2.56 2.57 2.58 2.62 2.67 2.69 2.73 2.84 2.94 3.00 3.02 2.99 2.94 2.91 2.89 2.87 2.84 2.79 2.73 2.65 2.59 2.55 2.55 2.54 2.54 2.54 2.53 2.52
 2.54 2.52 2.50 2.48 2.46 2.45 2.46 2.47 2.50 2.55 2.56 2.58 2.60 2.61 2.59 2.57 2.57 2.58 2.62 2.65 2.66 2.66 2.66 2.66 2.65 2.64 2.62 2.60 2.57 2.55 2.55 2.55 2.55 2.55 2.58 2.63 2.66 2.67 2.71 2.79 2.89 2.96 2.99 2.98 2.94 2.89 2.90 2.89 2.86 2.82 2.77 2.71 2.64 2.58 2.56 2.56 2.57 2.57 2.56 2.55
 2.57 2.55 2.53 2.51 2.49 2.49 2.50 2.53 2.56 2.55 2.56 2.56 2.57 2.59 2.59 2.59 2.58 2.60 2.62 2.64 2.65 2.66 2.66 2.66 2.65 2.64 2.61 2.59 2.56 2.54 2.54 2.56 2.57 2.58 2.61 2.64 2.65 2.67 2.73 2.80 2.90 2.98 3.01 2.99 2.96 2.90 2.92 2.92 2.90 2.86 2.82 2.77 2.72 2.67 2.64 2.62 2.61 2.61 2.60 2.59
 2.64 2.61 2.58 2.56 2.54 2.53 2.54 2.55 2.55 2.56 2.57 2.57 2.58 2.59 2.60 2.61 2.61 2.61 2.63 2.65 2.66 2.67 2.68 2.67 2.66 2.64 2.61 2.57 2.55 2.54 2.56 2.57 2.60 2.63 2.65 2.68 2.72 2.76 2.80 2.87 2.96 3.03 3.08 3.07 3.04 2.99 2.97 2.98 2.96 2.92 2.87 2.83 2.79 2.75 2.73 2.71 2.69 2.68 2.68 2.67
 2.72 2.68 2.65 2.62 2.60 2.58 2.57 2.56 2.56 2.57 2.58 2.59 2.60 2.61 2.62 2.62 2.63 2.63 2.65 2.66 2.68 2.69 2.69 2.69 2.68 2.66 2.63 2.59 2.57 2.57 2.60 2.63 2.65 2.68 2.73 2.78 2.82 2.86 2.90 2.96 3.04 3.11 3.17 3.17 3.15 3.12 3.10 3.07 3.03 2.98 2.93 2.89 2.85 2.82 2.80 2.78 2.78 2.78 2.78 2.76
 2.77 2.73 2.70 2.67 2.65 2.63 2.60 2.59 2.58 2.58 2.59 2.60 2.61 2.62 2.63 2.64 2.64 2.65 2.66 2.68 2.70 2.71 2.72 2.72 2.72 2.71 2.69 2.66 2.65 2.64 2.66 2.70 2.75 2.79 2.83 2.87 2.91 2.96 3.00 3.05 3.13 3.20 3.25 3.25 3.24 3.22 3.20 3.17 3.10 3.04 2.98 2.94 2.90 2.87 2.85 2.83 2.83 2.83 2.82 2.80
 2.80 2.77 2.74 2.71 2.69 2.67 2.65 2.64 2.63 2.62 2.61 2.61 2.62 2.64 2.65 2.65 2.66 2.67 2.68 2.70 2.72 2.73 2.74 2.75 2.76 2.77 2.77 2.77 2.77 2.78 2.79 2.82 2.87 2.90 2.93 2.97 3.01 3.05 3.09 3.16 3.22 3.28 3.30 3.30 3.30 3.30 3.27 3.24 3.16 3.09 3.03 2.98 2.94 2.91 2.88 2.87 2.86 2.85 2.84 2.82
 2.81 2.79 2.77 2.75 2.73 2.71 2.70 2.69 2.68 2.66 2.65 2.65 2.66 2.67 2.68 2.68 2.70 2.70 2.72 2.73 2.74 2.75 2.77 2.79 2.81 2.83 2.84 2.85 2.87 2.88 2.90 2.93 2.95 2.98 3.02 3.04 3.07 3.11 3.17 3.23 3.29 3.31 3.32 3.31 3.30 3.32 3.29 3.26 3.19 3.11 3.05 3.00 2.97 2.93 2.91 2.89 2.88 2.86 2.85 2.83
 2.83 2.82 2.80 2.78 2.77 2.75 2.74 2.73 2.72 2.71 2.70 2.70 2.70 2.71 2.72 2.72 2.73 2.74 2.75 2.76 2.77 2.78 2.80 2.82 2.84 2.87 2.88 2.90 2.92 2.94 2.96 2.98 2.99 3.02 3.04 3.05 3.09 3.14 3.18 3.24 3.27 3.28 3.28 3.28 3.27 3.29 3.26 3.24 3.19 3.12 3.06 3.02 2.98 2.95 2.93 2.91 2.89 2.88 2.86 2.85
 2.85 2.84 2.82 2.81 2.80 2.78 2.77 2.77 2.76 2.75 2.75 2.75 2.75 2.75 2.75 2.76 2.76 2.77 2.78 2.79 2.80 2.81 2.82 2.84 2.86 2.87 2.89 2.91 2.92 2.94 2.95 2.97 2.98 2.99 3.01 3.04 3.07 3.11 3.15 3.20 3.22 3.22 3.23 3.22 3.22 3.23 3.21 3.18 3.15 3.10 3.06 3.02 2.99 2.96 2.94 2.92 2.90 2.89 2.87 2.86
 2.86 2.85 2.84 2.83 2.82 2.81 2.81 2.80 2.79 2.79 2.79 2.78 2.78 2.79 2.79 2.79 2.79 2.80 2.81 2.81 2.82 2.83 2.84 2.85 2.86 2.87 2.89 2.90 2.91 2.92 2.93 2.94 2.95 2.97 2.99 3.01 3.04 3.07 3.10 3.12 3.14 3.14 3.15 3.14 3.14 3.15 3.14 3.12 3.10 3.07 3.03 3.00 2.98 2.96 2.94 2.92 2.91 2.90 2.88 2.87
 2.87 2.87 2.86 2.85 2.84 2.84 2.83 2.83 2.82 2.82 2.82 2.82 2.82 2.82 2.82 2.82 2.82 2.83 2.83 2.84 2.84 2.85 2.86 2.86 2.87 2.88 2.88 2.89 2.90 2.91 2.91 2.92 2.93 2.95 2.96 2.98 3.00 3.02 3.03 3.05 3.06 3.07 3.07 3.06 3.06 3.06 3.06 3.06 3.04 3.02 3.00 2.98 2.96 2.95 2.93 2.92 2.91 2.90 2.89 2.88
 2.88 2.88 2.87 2.87 2.87 2.86 2.86 2.85 2.85 2.85 2.85 2.85 2.85 2.85 2.85 2.85 2.85 2.85 2.86 2.86 2.86 2.86 2.87 2.87 2.88 2.88 2.89 2.90 2.90 2.91 2.91 2.92 2.93 2.93 2.94 2.95 2.96 2.97 2.98 2.98 2.99 2.99 2.99 2.99 2.98 2.99 2.99 2.99 2.98 2.97 2.96 2.95 2.94 2.93 2.93 2.92 2.91 2.90 2.90 2.89
 2.89 2.89 2.89 2.89 2.88 2.88 2.88 2.88 2.88 2.87 2.87 2.87 2.87 2.87 2.87 2.87 2.87 2.88 2.88 2.88 2.88 2.88 2.88 2.89 2.89 2.89 2.89 2.90 2.90 2.90 2.91 2.91 2.91 2.92 2.92 2.93 2.93 2.93 2.94 2.94 2.94 2.94 2.94 2.94 2.94 2.94 2.94 2.94 2.94 2.94 2.93 2.93 2.92 2.92 2.91 2.91 2.91 2.90 2.90 2.90
 2.90 2.90 2.90 2.90 2.90 2.90 2.90 2.90 2.90 2.90 2.90 2.90 2.90 2.90 2.90 2.90 2.90 2.90 2.90 2.90 2.90 2.90 2.90 2.90 2.90 2.90 2.90 2.90 2.90 2.90 2.90 2.90 2.90 2.90 2.91 2.91 2.91 2.91 2.91 2.91 2.91 2.91 2.91 2.91 2.91 2.91 2.91 2.91 2.91 2.91 2.91 2.91 2.91 2.91 2.90 2.90 2.90 2.90 2.90 2.90
