# Supplementary material for: Global heliospheric termination shock strength in the solar–interstellar interaction
Source: Nat Astron. 2025 Aug 19;9(10):1495–510. doi: 10.1038/s41550-025-02634-3 (PMC12534181; doi:10.1038/s41550-025-02634-3)
Supplement: Supplementary file 3 — Uncertainty data in Fig. 4g. [file 41550_2025_2634_MOESM3_ESM.txt]

### HTS compression ratio 1-sigma uncertainty for 2009-2011 from Figure 5
#
# Data ordered by 30 rows in latitude, with 60 columns for longitude (same standard as IBEX products)
# Latitude goes from -87 to +87 degrees in steps of 6 degrees in ecliptic J2000 coordinates
# Longitude goes from +3 to +357 degrees in steps of 6 degrees in ecliptic J2000 coordinates
#
###
  0.45  0.45  0.45  0.45  0.45  0.45  0.45  0.45  0.45  0.45  0.45  0.45  0.45  0.45  0.45  0.46  0.46  0.46  0.46  0.46  0.46  0.46  0.46  0.46  0.46  0.46  0.46  0.46  0.46  0.46  0.46  0.46  0.46  0.46  0.46  0.46  0.46  0.46  0.46  0.46  0.46  0.46  0.45  0.45  0.45  0.45  0.45  0.45  0.45  0.45  0.45  0.45  0.45  0.45  0.45  0.45  0.45  0.45  0.45  0.45
  0.45  0.45  0.45  0.45  0.45  0.45  0.45  0.45  0.45  0.46  0.46  0.46  0.46  0.46  0.46  0.46  0.46  0.46  0.46  0.46  0.46  0.46  0.46  0.46  0.46  0.46  0.46  0.46  0.46  0.46  0.46  0.46  0.46  0.46  0.46  0.46  0.46  0.46  0.46  0.46  0.46  0.46  0.46  0.46  0.46  0.46  0.46  0.46  0.46  0.46  0.46  0.45  0.45  0.45  0.45  0.45  0.45  0.45  0.45  0.45
  0.45  0.45  0.45  0.45  0.45  0.45  0.45  0.45  0.45  0.45  0.45  0.46  0.46  0.46  0.46  0.46  0.46  0.46  0.46  0.46  0.47  0.47  0.47  0.47  0.47  0.47  0.47  0.47  0.47  0.47  0.47  0.47  0.48  0.48  0.48  0.47  0.47  0.47  0.47  0.47  0.47  0.48  0.48  0.47  0.47  0.47  0.47  0.47  0.46  0.46  0.45  0.45  0.45  0.45  0.45  0.45  0.45  0.45  0.45  0.45
  0.44  0.44  0.44  0.44  0.44  0.45  0.45  0.45  0.45  0.45  0.45  0.46  0.46  0.46  0.46  0.46  0.46  0.46  0.46  0.47  0.47  0.47  0.47  0.47  0.47  0.47  0.48  0.48  0.48  0.48  0.48  0.49  0.49  0.49  0.49  0.49  0.49  0.49  0.49  0.49  0.49  0.49  0.49  0.50  0.49  0.48  0.47  0.47  0.46  0.46  0.45  0.45  0.44  0.44  0.44  0.44  0.44  0.44  0.44  0.44
  0.42  0.42  0.42  0.43  0.43  0.43  0.44  0.44  0.44  0.45  0.45  0.45  0.45  0.46  0.46  0.46  0.46  0.46  0.46  0.47  0.47  0.47  0.47  0.47  0.48  0.48  0.48  0.48  0.48  0.49  0.49  0.49  0.49  0.50  0.50  0.50  0.50  0.50  0.50  0.50  0.50  0.50  0.50  0.50  0.49  0.48  0.47  0.46  0.45  0.45  0.44  0.44  0.44  0.43  0.43  0.43  0.42  0.42  0.42  0.42
  0.40  0.40  0.40  0.40  0.41  0.41  0.42  0.42  0.43  0.44  0.44  0.45  0.45  0.45  0.45  0.46  0.46  0.46  0.46  0.46  0.46  0.47  0.47  0.47  0.48  0.48  0.48  0.48  0.49  0.49  0.49  0.49  0.50  0.50  0.50  0.50  0.50  0.50  0.50  0.50  0.50  0.49  0.49  0.48  0.47  0.46  0.45  0.44  0.44  0.43  0.43  0.42  0.42  0.42  0.41  0.41  0.40  0.40  0.40  0.40
  0.37  0.36  0.37  0.37  0.37  0.38  0.39  0.40  0.42  0.43  0.44  0.44  0.45  0.45  0.45  0.45  0.45  0.45  0.45  0.45  0.46  0.46  0.46  0.47  0.47  0.47  0.48  0.48  0.48  0.48  0.49  0.49  0.49  0.49  0.49  0.49  0.49  0.49  0.49  0.49  0.48  0.47  0.47  0.46  0.45  0.44  0.43  0.42  0.42  0.41  0.40  0.40  0.39  0.39  0.38  0.38  0.37  0.37  0.37  0.37
  0.32  0.31  0.31  0.32  0.32  0.33  0.35  0.37  0.39  0.41  0.43  0.44  0.45  0.45  0.44  0.44  0.44  0.44  0.44  0.45  0.45  0.45  0.45  0.45  0.45  0.45  0.46  0.46  0.46  0.47  0.47  0.48  0.47  0.47  0.47  0.47  0.47  0.46  0.46  0.46  0.46  0.45  0.45  0.44  0.43  0.42  0.41  0.40  0.39  0.38  0.37  0.36  0.35  0.35  0.34  0.33  0.33  0.32  0.32  0.32
  0.26  0.26  0.26  0.26  0.27  0.28  0.29  0.32  0.35  0.38  0.41  0.43  0.45  0.44  0.43  0.43  0.43  0.43  0.43  0.44  0.44  0.44  0.44  0.43  0.43  0.42  0.42  0.42  0.43  0.43  0.44  0.44  0.45  0.45  0.44  0.44  0.44  0.44  0.43  0.43  0.43  0.43  0.42  0.42  0.41  0.40  0.38  0.36  0.35  0.34  0.32  0.31  0.30  0.29  0.29  0.28  0.28  0.27  0.27  0.26
  0.21  0.21  0.21  0.22  0.22  0.22  0.23  0.25  0.29  0.34  0.38  0.42  0.43  0.43  0.42  0.41  0.41  0.41  0.41  0.41  0.42  0.41  0.41  0.41  0.40  0.39  0.39  0.39  0.39  0.39  0.40  0.40  0.41  0.41  0.41  0.41  0.41  0.40  0.40  0.41  0.41  0.41  0.41  0.41  0.40  0.38  0.36  0.32  0.30  0.28  0.27  0.26  0.25  0.24  0.23  0.23  0.22  0.21  0.21  0.21
  0.18  0.19  0.20  0.20  0.20  0.20  0.20  0.20  0.22  0.27  0.34  0.38  0.41  0.40  0.40  0.40  0.39  0.39  0.39  0.39  0.39  0.38  0.38  0.37  0.36  0.36  0.36  0.36  0.36  0.36  0.36  0.36  0.37  0.37  0.37  0.37  0.37  0.37  0.38  0.38  0.39  0.40  0.41  0.41  0.41  0.38  0.34  0.29  0.25  0.23  0.22  0.21  0.20  0.19  0.19  0.19  0.18  0.18  0.18  0.18
  0.17  0.18  0.18  0.19  0.20  0.20  0.19  0.19  0.19  0.21  0.26  0.34  0.38  0.37  0.37  0.37  0.37  0.37  0.36  0.36  0.35  0.35  0.34  0.34  0.34  0.34  0.33  0.33  0.33  0.33  0.33  0.33  0.33  0.33  0.33  0.34  0.34  0.35  0.36  0.37  0.38  0.40  0.41  0.42  0.42  0.38  0.33  0.27  0.23  0.21  0.20  0.19  0.18  0.17  0.17  0.16  0.16  0.16  0.16  0.17
  0.16  0.17  0.17  0.18  0.19  0.19  0.19  0.19  0.18  0.19  0.21  0.29  0.32  0.32  0.32  0.32  0.32  0.32  0.32  0.31  0.32  0.32  0.32  0.32  0.32  0.31  0.31  0.30  0.30  0.29  0.29  0.29  0.29  0.29  0.30  0.31  0.31  0.32  0.34  0.35  0.37  0.40  0.42  0.43  0.43  0.39  0.33  0.28  0.25  0.23  0.21  0.19  0.17  0.17  0.16  0.15  0.15  0.15  0.15  0.16
  0.16  0.16  0.17  0.18  0.19  0.20  0.20  0.20  0.18  0.19  0.20  0.21  0.23  0.25  0.25  0.26  0.28  0.29  0.29  0.29  0.29  0.30  0.30  0.30  0.30  0.29  0.29  0.28  0.27  0.26  0.25  0.24  0.25  0.25  0.26  0.27  0.28  0.29  0.31  0.33  0.36  0.39  0.43  0.45  0.45  0.39  0.34  0.31  0.29  0.26  0.23  0.21  0.19  0.17  0.16  0.15  0.15  0.15  0.15  0.15
  0.15  0.16  0.17  0.18  0.19  0.20  0.20  0.20  0.19  0.19  0.19  0.19  0.20  0.23  0.25  0.25  0.26  0.26  0.25  0.26  0.27  0.28  0.29  0.29  0.28  0.28  0.26  0.25  0.23  0.22  0.20  0.19  0.19  0.21  0.23  0.25  0.26  0.29  0.32  0.35  0.37  0.40  0.46  0.48  0.46  0.40  0.36  0.34  0.31  0.28  0.24  0.22  0.20  0.18  0.14  0.14  0.14  0.15  0.15  0.15
  0.15  0.16  0.17  0.18  0.19  0.19  0.19  0.19  0.18  0.18  0.19  0.19  0.20  0.21  0.23  0.24  0.24  0.23  0.23  0.24  0.26  0.27  0.28  0.28  0.27  0.26  0.24  0.22  0.20  0.17  0.15  0.14  0.15  0.18  0.22  0.23  0.24  0.26  0.28  0.32  0.35  0.39  0.44  0.45  0.42  0.40  0.37  0.35  0.32  0.30  0.26  0.23  0.21  0.18  0.15  0.14  0.15  0.15  0.15  0.15
  0.16  0.16  0.16  0.17  0.18  0.18  0.18  0.18  0.18  0.17  0.17  0.18  0.19  0.20  0.21  0.22  0.23  0.24  0.24  0.26  0.27  0.27  0.28  0.27  0.26  0.25  0.23  0.20  0.17  0.15  0.14  0.13  0.12  0.17  0.20  0.21  0.22  0.25  0.29  0.31  0.35  0.39  0.42  0.44  0.40  0.38  0.37  0.35  0.33  0.31  0.28  0.25  0.22  0.20  0.17  0.17  0.16  0.16  0.16  0.16
  0.17  0.17  0.17  0.17  0.17  0.17  0.18  0.17  0.16  0.16  0.16  0.17  0.19  0.20  0.21  0.22  0.23  0.24  0.26  0.26  0.27  0.28  0.28  0.27  0.26  0.24  0.22  0.18  0.15  0.14  0.13  0.12  0.13  0.15  0.18  0.20  0.23  0.26  0.29  0.32  0.35  0.37  0.40  0.40  0.38  0.36  0.36  0.35  0.34  0.32  0.30  0.28  0.25  0.22  0.20  0.19  0.19  0.18  0.17  0.17
  0.18  0.18  0.18  0.18  0.18  0.18  0.19  0.19  0.18  0.18  0.18  0.19  0.20  0.22  0.23  0.23  0.24  0.25  0.26  0.27  0.28  0.28  0.28  0.27  0.26  0.24  0.21  0.18  0.15  0.13  0.13  0.13  0.14  0.16  0.18  0.20  0.22  0.25  0.29  0.31  0.33  0.36  0.37  0.38  0.37  0.37  0.36  0.36  0.35  0.33  0.32  0.30  0.28  0.26  0.24  0.22  0.21  0.20  0.19  0.19
  0.23  0.23  0.22  0.22  0.22  0.22  0.23  0.22  0.22  0.22  0.22  0.22  0.22  0.23  0.24  0.25  0.26  0.27  0.28  0.28  0.29  0.29  0.28  0.28  0.26  0.24  0.22  0.19  0.17  0.15  0.15  0.15  0.16  0.17  0.19  0.21  0.22  0.25  0.28  0.30  0.33  0.35  0.36  0.36  0.36  0.36  0.36  0.36  0.36  0.35  0.34  0.33  0.31  0.30  0.28  0.27  0.25  0.25  0.24  0.23
  0.29  0.28  0.27  0.27  0.26  0.26  0.27  0.28  0.28  0.28  0.27  0.26  0.26  0.26  0.26  0.27  0.28  0.28  0.29  0.30  0.30  0.30  0.29  0.28  0.27  0.25  0.23  0.21  0.20  0.19  0.19  0.18  0.18  0.20  0.22  0.23  0.24  0.26  0.28  0.32  0.34  0.36  0.36  0.37  0.37  0.38  0.38  0.38  0.38  0.37  0.36  0.35  0.34  0.33  0.32  0.31  0.31  0.30  0.30  0.29
  0.33  0.33  0.32  0.31  0.31  0.30  0.31  0.33  0.34  0.34  0.32  0.31  0.30  0.30  0.29  0.29  0.29  0.30  0.30  0.31  0.31  0.31  0.31  0.30  0.28  0.26  0.25  0.24  0.23  0.23  0.23  0.24  0.24  0.26  0.27  0.28  0.29  0.30  0.32  0.34  0.37  0.38  0.39  0.40  0.40  0.40  0.41  0.41  0.40  0.39  0.38  0.37  0.36  0.36  0.35  0.34  0.34  0.34  0.34  0.33
  0.36  0.36  0.36  0.35  0.35  0.34  0.35  0.35  0.36  0.37  0.36  0.35  0.34  0.33  0.32  0.31  0.31  0.32  0.32  0.32  0.33  0.33  0.32  0.32  0.32  0.31  0.30  0.29  0.29  0.30  0.31  0.32  0.33  0.34  0.35  0.36  0.36  0.36  0.36  0.38  0.39  0.41  0.41  0.42  0.44  0.43  0.43  0.43  0.42  0.41  0.40  0.39  0.38  0.38  0.37  0.37  0.37  0.37  0.37  0.36
  0.38  0.38  0.38  0.38  0.37  0.37  0.37  0.37  0.37  0.37  0.37  0.36  0.35  0.34  0.34  0.33  0.34  0.34  0.34  0.34  0.35  0.35  0.35  0.35  0.35  0.35  0.35  0.35  0.36  0.37  0.39  0.40  0.40  0.41  0.41  0.41  0.41  0.40  0.40  0.41  0.42  0.43  0.43  0.44  0.46  0.45  0.45  0.44  0.43  0.43  0.42  0.41  0.40  0.40  0.39  0.39  0.39  0.39  0.39  0.38
  0.40  0.40  0.40  0.39  0.39  0.39  0.39  0.39  0.38  0.38  0.38  0.37  0.37  0.36  0.36  0.36  0.36  0.36  0.36  0.36  0.37  0.37  0.37  0.38  0.38  0.38  0.39  0.39  0.40  0.42  0.43  0.44  0.44  0.44  0.44  0.44  0.44  0.43  0.43  0.43  0.44  0.44  0.44  0.45  0.45  0.45  0.45  0.45  0.45  0.44  0.43  0.42  0.42  0.41  0.41  0.40  0.40  0.40  0.40  0.40
  0.41  0.41  0.40  0.40  0.40  0.40  0.40  0.40  0.39  0.39  0.39  0.39  0.38  0.38  0.38  0.38  0.38  0.38  0.38  0.38  0.38  0.39  0.39  0.40  0.40  0.41  0.42  0.42  0.43  0.44  0.45  0.46  0.46  0.46  0.46  0.46  0.46  0.45  0.45  0.45  0.45  0.45  0.45  0.45  0.46  0.46  0.46  0.45  0.45  0.44  0.44  0.43  0.42  0.42  0.42  0.41  0.41  0.41  0.41  0.41
  0.41  0.41  0.41  0.41  0.41  0.41  0.41  0.40  0.40  0.40  0.40  0.40  0.40  0.39  0.39  0.39  0.39  0.39  0.40  0.40  0.40  0.41  0.41  0.41  0.42  0.42  0.43  0.44  0.44  0.45  0.46  0.46  0.46  0.47  0.46  0.46  0.46  0.46  0.46  0.46  0.46  0.46  0.46  0.46  0.46  0.46  0.46  0.46  0.45  0.45  0.44  0.43  0.43  0.43  0.42  0.42  0.42  0.42  0.42  0.41
  0.42  0.42  0.42  0.42  0.42  0.41  0.41  0.41  0.41  0.41  0.41  0.41  0.41  0.41  0.41  0.41  0.41  0.41  0.41  0.41  0.41  0.42  0.42  0.42  0.43  0.43  0.43  0.44  0.44  0.45  0.45  0.45  0.46  0.46  0.46  0.46  0.46  0.46  0.45  0.45  0.45  0.45  0.45  0.46  0.46  0.46  0.45  0.45  0.45  0.44  0.44  0.43  0.43  0.43  0.43  0.43  0.42  0.42  0.42  0.42
  0.42  0.42  0.42  0.42  0.42  0.42  0.42  0.42  0.42  0.42  0.42  0.42  0.42  0.42  0.42  0.42  0.42  0.42  0.42  0.42  0.42  0.42  0.43  0.43  0.43  0.43  0.43  0.43  0.44  0.44  0.44  0.44  0.44  0.44  0.44  0.44  0.44  0.44  0.44  0.44  0.44  0.44  0.44  0.45  0.45  0.44  0.44  0.44  0.44  0.44  0.44  0.43  0.43  0.43  0.43  0.43  0.43  0.43  0.42  0.42
  0.43  0.43  0.43  0.43  0.43  0.43  0.43  0.43  0.43  0.43  0.43  0.43  0.43  0.43  0.43  0.43  0.43  0.43  0.43  0.43  0.43  0.43  0.43  0.43  0.43  0.43  0.43  0.43  0.43  0.43  0.43  0.43  0.43  0.43  0.43  0.43  0.43  0.43  0.43  0.43  0.43  0.43  0.43  0.43  0.43  0.43  0.43  0.43  0.43  0.43  0.43  0.43  0.43  0.43  0.43  0.43  0.43  0.43  0.43  0.43
