# Supplementary material for: Global heliospheric termination shock strength in the solar–interstellar interaction
Source: Nat Astron. 2025 Aug 19;9(10):1495–510. doi: 10.1038/s41550-025-02634-3 (PMC12534181; doi:10.1038/s41550-025-02634-3)
Supplement: Supplementary file 4 — Compression ratio data in Fig. 4b. [file 41550_2025_2634_MOESM4_ESM.txt]

### HTS compression ratio for 2014-2016 from Figure 5
#
# Data ordered by 30 rows in latitude, with 60 columns for longitude (same standard as IBEX products)
# Latitude goes from -87 to +87 degrees in steps of 6 degrees in ecliptic J2000 coordinates
# Longitude goes from +3 to +357 degrees in steps of 6 degrees in ecliptic J2000 coordinates
#
###
 3.06 3.06 3.06 3.06 3.06 3.06 3.06 3.06 3.06 3.06 3.06 3.06 3.06 3.06 3.06 3.06 3.06 3.06 3.06 3.06 3.06 3.06 3.06 3.06 3.06 3.06 3.06 3.06 3.06 3.06 3.06 3.06 3.06 3.06 3.06 3.06 3.06 3.06 3.06 3.06 3.06 3.06 3.06 3.06 3.07 3.07 3.07 3.07 3.07 3.07 3.07 3.07 3.07 3.07 3.07 3.06 3.06 3.06 3.06 3.06
 3.07 3.07 3.06 3.06 3.06 3.06 3.06 3.06 3.06 3.06 3.06 3.06 3.05 3.05 3.05 3.05 3.05 3.05 3.05 3.05 3.05 3.05 3.05 3.05 3.05 3.05 3.05 3.05 3.05 3.05 3.05 3.05 3.05 3.05 3.05 3.06 3.06 3.06 3.07 3.07 3.07 3.07 3.07 3.08 3.09 3.09 3.09 3.09 3.08 3.08 3.08 3.08 3.08 3.08 3.07 3.07 3.07 3.07 3.07 3.07
 3.07 3.07 3.07 3.07 3.06 3.06 3.06 3.06 3.05 3.05 3.05 3.05 3.05 3.05 3.05 3.05 3.05 3.05 3.05 3.04 3.04 3.04 3.04 3.04 3.04 3.04 3.04 3.04 3.04 3.04 3.04 3.05 3.05 3.05 3.06 3.06 3.07 3.08 3.08 3.09 3.09 3.09 3.09 3.10 3.10 3.11 3.11 3.11 3.10 3.10 3.09 3.09 3.09 3.09 3.08 3.08 3.08 3.07 3.07 3.07
 3.07 3.07 3.06 3.06 3.06 3.06 3.06 3.05 3.05 3.05 3.05 3.04 3.05 3.05 3.05 3.05 3.04 3.04 3.04 3.04 3.04 3.03 3.03 3.03 3.03 3.04 3.04 3.04 3.05 3.05 3.05 3.05 3.06 3.06 3.06 3.07 3.08 3.09 3.10 3.11 3.11 3.11 3.11 3.11 3.12 3.13 3.13 3.12 3.11 3.10 3.09 3.08 3.08 3.07 3.07 3.07 3.06 3.06 3.06 3.07
 3.05 3.05 3.05 3.05 3.05 3.05 3.05 3.05 3.04 3.04 3.04 3.04 3.04 3.04 3.04 3.04 3.04 3.04 3.04 3.03 3.03 3.03 3.03 3.04 3.04 3.05 3.06 3.06 3.07 3.07 3.07 3.08 3.08 3.08 3.08 3.08 3.08 3.09 3.11 3.12 3.13 3.13 3.12 3.11 3.12 3.13 3.13 3.12 3.11 3.09 3.07 3.06 3.04 3.04 3.04 3.03 3.03 3.03 3.03 3.04
 3.00 3.01 3.02 3.02 3.03 3.03 3.03 3.03 3.02 3.02 3.02 3.03 3.03 3.03 3.04 3.04 3.04 3.04 3.03 3.02 3.02 3.02 3.03 3.04 3.04 3.05 3.06 3.06 3.06 3.07 3.07 3.07 3.08 3.09 3.10 3.11 3.10 3.10 3.10 3.12 3.13 3.12 3.11 3.09 3.11 3.11 3.10 3.10 3.08 3.05 3.04 3.02 3.00 2.99 2.98 2.98 2.97 2.98 2.98 2.99
 2.95 2.96 2.98 2.99 2.99 3.00 3.00 3.00 3.00 3.00 3.01 3.01 3.02 3.03 3.03 3.04 3.04 3.03 3.02 3.01 3.01 3.01 3.02 3.02 3.02 3.03 3.03 3.03 3.03 3.02 3.02 3.02 3.03 3.05 3.07 3.07 3.09 3.09 3.09 3.09 3.10 3.09 3.07 3.05 3.08 3.07 3.06 3.05 3.03 3.01 2.99 2.96 2.93 2.91 2.90 2.90 2.90 2.91 2.92 2.93
 2.87 2.89 2.92 2.94 2.95 2.96 2.96 2.96 2.96 2.97 2.98 2.99 3.00 3.02 3.03 3.03 3.03 3.02 3.01 3.00 3.00 2.99 2.99 2.99 2.99 2.99 2.99 2.98 2.97 2.97 2.98 2.98 2.99 2.99 3.01 3.03 3.04 3.06 3.06 3.06 3.06 3.05 3.04 3.03 3.04 3.02 3.02 3.01 3.00 2.97 2.92 2.87 2.84 2.83 2.82 2.81 2.81 2.82 2.83 2.85
 2.80 2.83 2.85 2.88 2.90 2.91 2.91 2.92 2.92 2.93 2.95 2.96 2.98 3.00 3.02 3.03 3.02 3.01 3.00 2.99 2.97 2.96 2.95 2.95 2.93 2.92 2.92 2.91 2.91 2.92 2.92 2.93 2.94 2.95 2.96 2.97 2.99 3.00 3.02 3.02 3.02 3.03 3.02 3.01 3.02 3.00 3.00 2.99 2.96 2.90 2.83 2.79 2.75 2.73 2.71 2.72 2.71 2.72 2.74 2.77
 2.72 2.76 2.79 2.81 2.83 2.85 2.85 2.86 2.87 2.89 2.91 2.93 2.95 2.97 3.00 3.00 3.00 2.99 2.97 2.96 2.94 2.93 2.91 2.91 2.90 2.89 2.87 2.87 2.87 2.87 2.87 2.87 2.88 2.89 2.90 2.92 2.93 2.95 2.96 2.98 2.99 3.00 3.00 3.01 3.01 2.99 2.97 2.96 2.91 2.83 2.77 2.71 2.67 2.64 2.62 2.62 2.63 2.65 2.66 2.69
 2.64 2.67 2.69 2.72 2.74 2.76 2.77 2.79 2.80 2.83 2.87 2.90 2.92 2.94 2.96 2.97 2.97 2.96 2.94 2.93 2.92 2.90 2.89 2.88 2.86 2.85 2.84 2.83 2.82 2.82 2.82 2.82 2.82 2.83 2.84 2.85 2.87 2.89 2.91 2.93 2.95 2.97 2.98 3.00 3.00 2.98 2.96 2.93 2.86 2.78 2.71 2.65 2.60 2.58 2.57 2.56 2.57 2.58 2.60 2.61
 2.56 2.58 2.61 2.63 2.67 2.69 2.70 2.70 2.72 2.77 2.81 2.85 2.88 2.91 2.93 2.93 2.93 2.92 2.91 2.90 2.89 2.88 2.87 2.85 2.84 2.82 2.80 2.79 2.78 2.77 2.76 2.76 2.76 2.76 2.77 2.78 2.80 2.82 2.85 2.87 2.90 2.94 2.97 2.98 2.99 2.97 2.94 2.89 2.80 2.73 2.65 2.58 2.57 2.55 2.54 2.52 2.51 2.51 2.52 2.54
 2.50 2.52 2.55 2.58 2.61 2.63 2.64 2.64 2.66 2.71 2.77 2.81 2.85 2.87 2.88 2.88 2.89 2.89 2.88 2.87 2.86 2.85 2.84 2.82 2.80 2.78 2.76 2.74 2.73 2.71 2.70 2.69 2.69 2.69 2.69 2.71 2.73 2.76 2.78 2.81 2.85 2.90 2.96 2.99 2.99 2.96 2.91 2.83 2.74 2.68 2.64 2.59 2.55 2.52 2.50 2.48 2.46 2.46 2.46 2.48
 2.46 2.48 2.51 2.53 2.54 2.56 2.57 2.59 2.62 2.67 2.73 2.78 2.81 2.83 2.84 2.83 2.84 2.83 2.83 2.83 2.82 2.82 2.81 2.79 2.77 2.74 2.72 2.70 2.67 2.65 2.63 2.62 2.61 2.61 2.61 2.62 2.65 2.69 2.71 2.73 2.77 2.86 2.97 3.02 3.01 2.95 2.86 2.75 2.66 2.61 2.55 2.51 2.48 2.48 2.45 2.42 2.41 2.41 2.42 2.44
 2.43 2.45 2.47 2.49 2.51 2.53 2.54 2.56 2.61 2.66 2.71 2.76 2.79 2.80 2.77 2.79 2.80 2.80 2.78 2.78 2.78 2.78 2.77 2.75 2.73 2.70 2.68 2.65 2.62 2.59 2.55 2.53 2.52 2.52 2.52 2.53 2.55 2.60 2.67 2.71 2.75 2.84 3.06 3.11 3.02 2.90 2.78 2.66 2.61 2.58 2.56 2.54 2.52 2.49 2.45 2.41 2.40 2.40 2.40 2.42
 2.42 2.45 2.47 2.50 2.51 2.53 2.54 2.57 2.60 2.67 2.72 2.77 2.80 2.80 2.77 2.76 2.75 2.74 2.74 2.75 2.76 2.75 2.74 2.72 2.70 2.67 2.63 2.60 2.56 2.52 2.49 2.46 2.45 2.46 2.49 2.50 2.53 2.53 2.60 2.63 2.68 2.86 2.99 3.02 2.95 2.86 2.77 2.70 2.64 2.59 2.56 2.54 2.52 2.49 2.45 2.41 2.39 2.38 2.38 2.40
 2.44 2.46 2.49 2.52 2.54 2.56 2.59 2.61 2.65 2.71 2.75 2.80 2.82 2.83 2.80 2.78 2.76 2.76 2.74 2.74 2.75 2.74 2.72 2.70 2.67 2.63 2.60 2.55 2.51 2.46 2.42 2.39 2.38 2.39 2.42 2.45 2.47 2.49 2.61 2.70 2.76 2.85 2.91 2.92 2.85 2.81 2.76 2.71 2.65 2.60 2.56 2.51 2.48 2.47 2.43 2.40 2.37 2.37 2.39 2.41
 2.45 2.49 2.52 2.55 2.58 2.63 2.67 2.70 2.73 2.76 2.79 2.83 2.85 2.86 2.86 2.85 2.84 2.80 2.77 2.75 2.74 2.72 2.70 2.68 2.65 2.61 2.56 2.51 2.45 2.40 2.35 2.33 2.32 2.34 2.37 2.38 2.41 2.48 2.57 2.66 2.73 2.82 2.87 2.85 2.81 2.76 2.74 2.70 2.65 2.61 2.57 2.52 2.49 2.45 2.42 2.39 2.37 2.37 2.39 2.42
 2.47 2.51 2.54 2.58 2.63 2.68 2.74 2.78 2.80 2.81 2.83 2.86 2.88 2.89 2.90 2.90 2.87 2.83 2.79 2.77 2.74 2.72 2.69 2.66 2.63 2.59 2.54 2.48 2.43 2.39 2.35 2.32 2.29 2.26 2.28 2.32 2.39 2.46 2.53 2.60 2.69 2.77 2.81 2.80 2.78 2.75 2.73 2.69 2.65 2.61 2.57 2.54 2.50 2.47 2.43 2.39 2.38 2.39 2.41 2.44
 2.50 2.54 2.59 2.64 2.69 2.74 2.78 2.81 2.83 2.84 2.86 2.89 2.90 2.92 2.92 2.91 2.88 2.84 2.80 2.77 2.74 2.71 2.69 2.65 2.62 2.58 2.53 2.47 2.44 2.41 2.37 2.31 2.25 2.25 2.28 2.32 2.38 2.45 2.49 2.55 2.62 2.70 2.75 2.75 2.74 2.73 2.72 2.68 2.64 2.60 2.57 2.55 2.52 2.50 2.47 2.45 2.43 2.43 2.44 2.47
 2.54 2.59 2.65 2.70 2.74 2.77 2.80 2.82 2.84 2.87 2.89 2.91 2.92 2.92 2.91 2.89 2.87 2.84 2.81 2.77 2.74 2.71 2.68 2.65 2.61 2.56 2.51 2.47 2.45 2.41 2.37 2.32 2.28 2.27 2.29 2.33 2.39 2.45 2.48 2.51 2.55 2.64 2.70 2.71 2.71 2.70 2.69 2.66 2.62 2.59 2.57 2.55 2.54 2.52 2.51 2.49 2.48 2.48 2.49 2.51
 2.59 2.62 2.67 2.71 2.74 2.77 2.80 2.82 2.85 2.88 2.90 2.91 2.91 2.91 2.90 2.88 2.87 2.83 2.80 2.77 2.74 2.71 2.69 2.65 2.61 2.56 2.52 2.50 2.47 2.43 2.39 2.36 2.34 2.33 2.34 2.36 2.40 2.45 2.48 2.50 2.52 2.58 2.63 2.63 2.63 2.62 2.61 2.61 2.58 2.57 2.56 2.55 2.55 2.54 2.53 2.53 2.53 2.53 2.54 2.56
 2.62 2.65 2.68 2.71 2.74 2.77 2.79 2.82 2.84 2.86 2.88 2.88 2.89 2.88 2.88 2.86 2.84 2.81 2.79 2.76 2.74 2.71 2.69 2.67 2.65 2.62 2.59 2.55 2.53 2.50 2.46 2.43 2.40 2.39 2.38 2.40 2.43 2.47 2.49 2.50 2.51 2.53 2.56 2.56 2.57 2.54 2.54 2.53 2.55 2.55 2.55 2.55 2.55 2.55 2.56 2.56 2.56 2.57 2.58 2.60
 2.65 2.67 2.69 2.71 2.74 2.76 2.78 2.80 2.82 2.83 2.84 2.85 2.85 2.85 2.84 2.83 2.81 2.79 2.77 2.75 2.74 2.72 2.71 2.70 2.70 2.68 2.65 2.62 2.61 2.58 2.54 2.50 2.47 2.45 2.44 2.45 2.47 2.50 2.51 2.50 2.51 2.52 2.54 2.54 2.55 2.49 2.49 2.50 2.50 2.52 2.54 2.55 2.56 2.56 2.57 2.58 2.59 2.60 2.61 2.63
 2.66 2.67 2.69 2.71 2.73 2.74 2.76 2.77 2.79 2.79 2.80 2.81 2.81 2.80 2.80 2.79 2.78 2.77 2.76 2.74 2.73 2.73 2.72 2.72 2.71 2.70 2.69 2.66 2.63 2.60 2.58 2.56 2.54 2.52 2.50 2.51 2.51 2.53 2.54 2.52 2.52 2.53 2.54 2.55 2.55 2.48 2.49 2.50 2.49 2.51 2.53 2.55 2.56 2.57 2.58 2.59 2.60 2.61 2.63 2.64
 2.66 2.67 2.68 2.70 2.71 2.72 2.73 2.74 2.75 2.76 2.76 2.77 2.77 2.76 2.76 2.76 2.75 2.74 2.74 2.73 2.72 2.72 2.72 2.73 2.72 2.72 2.71 2.69 2.67 2.64 2.62 2.60 2.59 2.57 2.55 2.54 2.54 2.55 2.56 2.55 2.56 2.57 2.56 2.56 2.55 2.54 2.53 2.52 2.53 2.54 2.55 2.56 2.57 2.58 2.59 2.60 2.61 2.62 2.63 2.64
 2.65 2.66 2.67 2.68 2.69 2.70 2.71 2.71 2.72 2.72 2.73 2.73 2.73 2.73 2.73 2.73 2.72 2.72 2.71 2.71 2.71 2.71 2.71 2.71 2.72 2.71 2.71 2.70 2.69 2.67 2.66 2.64 2.63 2.61 2.60 2.59 2.59 2.58 2.59 2.59 2.60 2.60 2.59 2.58 2.57 2.58 2.57 2.56 2.56 2.57 2.57 2.58 2.59 2.59 2.60 2.61 2.62 2.63 2.63 2.64
 2.65 2.65 2.66 2.66 2.67 2.67 2.68 2.68 2.69 2.69 2.69 2.69 2.70 2.70 2.70 2.70 2.69 2.69 2.69 2.69 2.69 2.69 2.69 2.69 2.69 2.69 2.68 2.68 2.67 2.66 2.65 2.64 2.63 2.63 2.62 2.62 2.62 2.62 2.62 2.62 2.62 2.61 2.61 2.60 2.60 2.60 2.58 2.59 2.59 2.59 2.59 2.59 2.59 2.60 2.61 2.61 2.62 2.63 2.63 2.64
 2.64 2.64 2.65 2.65 2.65 2.65 2.66 2.66 2.66 2.66 2.66 2.67 2.67 2.67 2.67 2.67 2.67 2.67 2.67 2.67 2.67 2.67 2.67 2.67 2.67 2.66 2.66 2.66 2.66 2.65 2.65 2.65 2.64 2.64 2.64 2.63 2.63 2.63 2.63 2.63 2.62 2.62 2.61 2.61 2.61 2.61 2.59 2.60 2.60 2.60 2.60 2.60 2.61 2.61 2.62 2.62 2.62 2.63 2.63 2.63
 2.63 2.63 2.64 2.64 2.64 2.64 2.64 2.64 2.64 2.64 2.64 2.64 2.64 2.64 2.64 2.64 2.64 2.64 2.64 2.64 2.64 2.64 2.64 2.64 2.64 2.64 2.64 2.64 2.64 2.64 2.64 2.64 2.64 2.64 2.63 2.63 2.63 2.63 2.63 2.63 2.63 2.63 2.63 2.63 2.63 2.62 2.62 2.62 2.62 2.62 2.62 2.62 2.62 2.63 2.63 2.63 2.63 2.63 2.63 2.63
