# Supplementary material for: Global heliospheric termination shock strength in the solar–interstellar interaction
Source: Nat Astron. 2025 Aug 19;9(10):1495–510. doi: 10.1038/s41550-025-02634-3 (PMC12534181; doi:10.1038/s41550-025-02634-3)
Supplement: Supplementary file 5 — Uncertainty data in Fig. 4h. [file 41550_2025_2634_MOESM5_ESM.txt]

### HTS compression ratio 1-sigma uncertainty for 2014-2016 from Figure 5
#
# Data ordered by 30 rows in latitude, with 60 columns for longitude (same standard as IBEX products)
# Latitude goes from -87 to +87 degrees in steps of 6 degrees in ecliptic J2000 coordinates
# Longitude goes from +3 to +357 degrees in steps of 6 degrees in ecliptic J2000 coordinates
#
###
  0.14  0.14  0.14  0.14  0.14  0.14  0.14  0.14  0.14  0.14  0.14  0.14  0.14  0.14  0.14  0.14  0.14  0.14  0.14  0.14  0.14  0.14  0.14  0.14  0.14  0.14  0.14  0.14  0.14  0.14  0.14  0.14  0.14  0.14  0.14  0.14  0.14  0.14  0.14  0.14  0.14  0.14  0.14  0.14  0.14  0.14  0.14  0.14  0.14  0.14  0.14  0.14  0.14  0.14  0.14  0.14  0.14  0.14  0.14  0.14
  0.14  0.14  0.14  0.14  0.14  0.14  0.14  0.15  0.15  0.15  0.15  0.15  0.15  0.15  0.15  0.15  0.15  0.15  0.15  0.15  0.15  0.15  0.15  0.15  0.15  0.15  0.15  0.15  0.15  0.15  0.15  0.15  0.15  0.15  0.15  0.15  0.15  0.15  0.15  0.15  0.15  0.15  0.15  0.15  0.15  0.15  0.15  0.15  0.14  0.14  0.14  0.14  0.14  0.14  0.14  0.14  0.14  0.14  0.14  0.14
  0.14  0.14  0.14  0.14  0.15  0.15  0.15  0.15  0.15  0.15  0.15  0.15  0.16  0.16  0.16  0.16  0.16  0.16  0.16  0.16  0.16  0.16  0.16  0.16  0.16  0.16  0.16  0.16  0.16  0.16  0.16  0.16  0.16  0.16  0.16  0.16  0.16  0.16  0.16  0.16  0.16  0.16  0.16  0.16  0.15  0.15  0.15  0.15  0.15  0.14  0.14  0.14  0.14  0.14  0.14  0.14  0.14  0.14  0.14  0.14
  0.14  0.14  0.14  0.14  0.15  0.15  0.15  0.15  0.16  0.16  0.16  0.16  0.16  0.16  0.16  0.16  0.16  0.16  0.17  0.16  0.16  0.16  0.16  0.16  0.16  0.16  0.16  0.16  0.16  0.16  0.16  0.16  0.16  0.16  0.16  0.16  0.16  0.16  0.16  0.16  0.16  0.16  0.16  0.16  0.15  0.15  0.15  0.14  0.14  0.14  0.14  0.14  0.14  0.14  0.13  0.13  0.13  0.14  0.14  0.14
  0.14  0.14  0.14  0.14  0.15  0.15  0.15  0.16  0.16  0.16  0.16  0.17  0.17  0.17  0.17  0.17  0.17  0.17  0.17  0.17  0.17  0.17  0.17  0.16  0.16  0.16  0.16  0.16  0.16  0.15  0.15  0.15  0.15  0.15  0.15  0.15  0.15  0.15  0.15  0.15  0.15  0.15  0.15  0.15  0.15  0.15  0.14  0.14  0.14  0.14  0.14  0.14  0.13  0.13  0.13  0.13  0.13  0.13  0.13  0.14
  0.14  0.14  0.14  0.14  0.15  0.15  0.16  0.16  0.16  0.17  0.17  0.17  0.17  0.17  0.17  0.17  0.17  0.17  0.17  0.17  0.17  0.17  0.17  0.17  0.16  0.16  0.16  0.16  0.15  0.15  0.15  0.15  0.14  0.14  0.14  0.14  0.14  0.15  0.15  0.15  0.15  0.15  0.15  0.16  0.15  0.15  0.15  0.14  0.14  0.14  0.14  0.13  0.13  0.13  0.13  0.13  0.13  0.13  0.13  0.14
  0.14  0.14  0.14  0.15  0.15  0.15  0.16  0.16  0.17  0.17  0.17  0.18  0.18  0.18  0.18  0.18  0.18  0.18  0.18  0.17  0.17  0.17  0.17  0.17  0.16  0.16  0.16  0.16  0.15  0.15  0.15  0.14  0.14  0.14  0.14  0.14  0.14  0.14  0.15  0.15  0.15  0.16  0.17  0.17  0.16  0.16  0.16  0.15  0.15  0.15  0.15  0.14  0.14  0.14  0.14  0.14  0.13  0.13  0.13  0.14
  0.14  0.14  0.15  0.15  0.15  0.15  0.16  0.16  0.17  0.17  0.17  0.18  0.18  0.18  0.18  0.18  0.18  0.18  0.18  0.18  0.17  0.17  0.17  0.17  0.17  0.16  0.16  0.16  0.16  0.15  0.15  0.15  0.15  0.14  0.14  0.14  0.14  0.14  0.15  0.16  0.16  0.16  0.17  0.18  0.17  0.16  0.16  0.16  0.16  0.16  0.16  0.16  0.15  0.14  0.14  0.14  0.14  0.14  0.14  0.14
  0.14  0.15  0.15  0.15  0.15  0.16  0.16  0.16  0.17  0.17  0.17  0.18  0.18  0.19  0.19  0.19  0.19  0.18  0.18  0.18  0.17  0.17  0.17  0.17  0.17  0.17  0.17  0.17  0.16  0.16  0.16  0.16  0.15  0.15  0.15  0.15  0.15  0.15  0.16  0.16  0.17  0.17  0.16  0.17  0.17  0.17  0.18  0.19  0.19  0.18  0.17  0.16  0.15  0.14  0.14  0.14  0.14  0.14  0.14  0.14
  0.16  0.16  0.16  0.16  0.16  0.16  0.16  0.16  0.17  0.17  0.17  0.18  0.18  0.19  0.19  0.19  0.19  0.19  0.18  0.18  0.17  0.17  0.17  0.17  0.17  0.17  0.17  0.17  0.17  0.17  0.17  0.16  0.16  0.16  0.16  0.16  0.16  0.16  0.17  0.17  0.18  0.18  0.18  0.18  0.19  0.20  0.20  0.21  0.20  0.19  0.17  0.15  0.14  0.14  0.13  0.13  0.14  0.14  0.15  0.15
  0.17  0.17  0.17  0.17  0.16  0.16  0.16  0.16  0.16  0.17  0.17  0.18  0.18  0.19  0.19  0.19  0.19  0.19  0.18  0.18  0.17  0.17  0.17  0.17  0.17  0.17  0.17  0.17  0.17  0.17  0.17  0.17  0.17  0.16  0.16  0.16  0.17  0.17  0.18  0.19  0.19  0.20  0.21  0.22  0.22  0.23  0.23  0.22  0.21  0.17  0.15  0.13  0.13  0.16  0.15  0.13  0.14  0.16  0.16  0.17
  0.18  0.18  0.17  0.17  0.16  0.16  0.15  0.16  0.16  0.16  0.17  0.18  0.18  0.18  0.18  0.19  0.19  0.18  0.18  0.18  0.17  0.17  0.17  0.17  0.17  0.17  0.17  0.17  0.17  0.17  0.17  0.17  0.17  0.16  0.16  0.17  0.17  0.18  0.19  0.20  0.22  0.23  0.25  0.26  0.27  0.27  0.26  0.23  0.20  0.16  0.14  0.12  0.16  0.15  0.15  0.15  0.16  0.18  0.18  0.18
  0.19  0.18  0.18  0.17  0.16  0.15  0.15  0.15  0.16  0.16  0.17  0.17  0.18  0.18  0.18  0.18  0.18  0.18  0.18  0.18  0.17  0.17  0.16  0.17  0.17  0.17  0.17  0.18  0.18  0.17  0.17  0.17  0.16  0.16  0.16  0.16  0.16  0.17  0.19  0.21  0.24  0.27  0.29  0.31  0.31  0.31  0.29  0.26  0.21  0.17  0.14  0.12  0.12  0.13  0.15  0.17  0.18  0.19  0.20  0.20
  0.20  0.19  0.18  0.17  0.16  0.17  0.18  0.19  0.19  0.16  0.16  0.17  0.17  0.18  0.18  0.18  0.18  0.18  0.18  0.18  0.17  0.17  0.17  0.17  0.17  0.18  0.18  0.18  0.18  0.18  0.17  0.17  0.16  0.14  0.13  0.13  0.14  0.15  0.17  0.20  0.26  0.32  0.36  0.37  0.36  0.35  0.34  0.29  0.25  0.20  0.14  0.11  0.11  0.12  0.16  0.19  0.20  0.21  0.21  0.21
  0.20  0.19  0.18  0.17  0.17  0.17  0.17  0.17  0.17  0.15  0.16  0.16  0.17  0.18  0.19  0.19  0.18  0.18  0.18  0.18  0.17  0.17  0.17  0.18  0.18  0.18  0.18  0.18  0.18  0.18  0.17  0.16  0.16  0.14  0.12  0.11  0.12  0.15  0.17  0.19  0.27  0.40  0.46  0.47  0.42  0.39  0.36  0.33  0.28  0.23  0.17  0.12  0.12  0.13  0.16  0.19  0.21  0.21  0.21  0.21
  0.20  0.19  0.18  0.17  0.16  0.16  0.17  0.16  0.14  0.15  0.16  0.17  0.17  0.18  0.19  0.20  0.19  0.19  0.20  0.19  0.18  0.18  0.18  0.18  0.18  0.18  0.18  0.18  0.18  0.18  0.18  0.19  0.19  0.18  0.13  0.11  0.12  0.12  0.16  0.20  0.29  0.37  0.42  0.43  0.40  0.35  0.31  0.29  0.25  0.22  0.18  0.14  0.12  0.13  0.17  0.20  0.21  0.22  0.22  0.21
  0.19  0.18  0.17  0.16  0.16  0.16  0.16  0.14  0.15  0.15  0.16  0.17  0.17  0.18  0.18  0.20  0.20  0.19  0.19  0.19  0.18  0.18  0.18  0.18  0.18  0.18  0.18  0.18  0.19  0.20  0.21  0.22  0.23  0.22  0.19  0.13  0.12  0.11  0.13  0.17  0.23  0.28  0.35  0.37  0.35  0.29  0.27  0.25  0.23  0.21  0.18  0.15  0.13  0.13  0.18  0.20  0.22  0.22  0.21  0.20
  0.17  0.16  0.15  0.15  0.14  0.15  0.15  0.15  0.15  0.16  0.16  0.17  0.17  0.18  0.18  0.20  0.18  0.18  0.18  0.18  0.18  0.18  0.18  0.18  0.17  0.17  0.17  0.17  0.18  0.20  0.23  0.25  0.25  0.25  0.23  0.21  0.17  0.11  0.13  0.16  0.21  0.23  0.26  0.29  0.26  0.23  0.23  0.22  0.21  0.19  0.18  0.16  0.15  0.16  0.18  0.20  0.21  0.21  0.20  0.19
  0.15  0.15  0.14  0.14  0.14  0.15  0.15  0.15  0.15  0.16  0.16  0.17  0.17  0.18  0.18  0.19  0.18  0.17  0.17  0.18  0.18  0.18  0.17  0.17  0.17  0.16  0.16  0.16  0.17  0.19  0.22  0.24  0.27  0.28  0.28  0.25  0.18  0.12  0.12  0.15  0.18  0.20  0.22  0.23  0.22  0.21  0.20  0.20  0.19  0.18  0.18  0.17  0.16  0.17  0.18  0.19  0.20  0.20  0.19  0.17
  0.14  0.13  0.14  0.14  0.14  0.14  0.14  0.15  0.15  0.15  0.16  0.16  0.17  0.17  0.18  0.18  0.17  0.17  0.17  0.17  0.17  0.17  0.17  0.17  0.16  0.15  0.14  0.15  0.16  0.17  0.19  0.23  0.27  0.28  0.27  0.25  0.19  0.12  0.11  0.13  0.17  0.18  0.19  0.20  0.20  0.19  0.18  0.17  0.17  0.17  0.17  0.17  0.17  0.17  0.18  0.18  0.18  0.18  0.17  0.16
  0.13  0.13  0.13  0.14  0.13  0.13  0.14  0.14  0.14  0.15  0.15  0.16  0.16  0.16  0.17  0.17  0.17  0.16  0.16  0.16  0.16  0.16  0.16  0.16  0.15  0.14  0.14  0.14  0.14  0.15  0.17  0.20  0.24  0.26  0.25  0.23  0.18  0.12  0.11  0.12  0.15  0.16  0.17  0.18  0.18  0.18  0.17  0.15  0.16  0.16  0.16  0.16  0.16  0.17  0.17  0.17  0.17  0.16  0.15  0.14
  0.13  0.13  0.13  0.13  0.13  0.13  0.13  0.14  0.14  0.14  0.15  0.15  0.15  0.15  0.16  0.16  0.16  0.16  0.16  0.16  0.16  0.16  0.16  0.15  0.14  0.13  0.12  0.13  0.13  0.13  0.14  0.17  0.20  0.22  0.22  0.20  0.17  0.13  0.11  0.11  0.13  0.14  0.14  0.16  0.16  0.16  0.15  0.14  0.14  0.14  0.15  0.15  0.16  0.16  0.16  0.16  0.16  0.15  0.14  0.14
  0.14  0.14  0.14  0.13  0.13  0.13  0.13  0.13  0.14  0.14  0.14  0.14  0.15  0.15  0.15  0.16  0.15  0.15  0.15  0.15  0.15  0.15  0.15  0.15  0.14  0.13  0.12  0.12  0.12  0.13  0.13  0.15  0.16  0.18  0.18  0.17  0.15  0.13  0.11  0.11  0.11  0.12  0.12  0.13  0.13  0.12  0.12  0.12  0.12  0.13  0.14  0.14  0.15  0.15  0.15  0.15  0.15  0.15  0.14  0.14
  0.14  0.14  0.13  0.13  0.13  0.13  0.13  0.13  0.13  0.14  0.14  0.14  0.14  0.15  0.15  0.15  0.15  0.15  0.15  0.15  0.15  0.15  0.14  0.14  0.14  0.13  0.13  0.12  0.12  0.12  0.13  0.13  0.13  0.14  0.15  0.14  0.13  0.12  0.11  0.11  0.11  0.11  0.11  0.11  0.11  0.15  0.14  0.13  0.12  0.12  0.13  0.13  0.14  0.14  0.14  0.15  0.15  0.14  0.14  0.14
  0.14  0.13  0.13  0.13  0.13  0.13  0.13  0.13  0.13  0.13  0.14  0.14  0.14  0.14  0.14  0.14  0.14  0.14  0.14  0.14  0.14  0.14  0.14  0.14  0.14  0.13  0.13  0.13  0.13  0.13  0.13  0.13  0.13  0.13  0.12  0.12  0.12  0.12  0.11  0.11  0.11  0.11  0.10  0.10  0.10  0.15  0.13  0.12  0.12  0.12  0.12  0.13  0.13  0.13  0.14  0.14  0.14  0.14  0.14  0.14
  0.13  0.13  0.13  0.13  0.13  0.13  0.13  0.13  0.13  0.13  0.13  0.13  0.13  0.13  0.13  0.13  0.13  0.13  0.13  0.13  0.13  0.13  0.13  0.13  0.13  0.13  0.13  0.13  0.13  0.13  0.13  0.13  0.13  0.12  0.12  0.12  0.12  0.11  0.11  0.11  0.11  0.10  0.10  0.09  0.09  0.09  0.10  0.10  0.10  0.10  0.11  0.12  0.12  0.13  0.13  0.13  0.13  0.13  0.13  0.13
  0.12  0.12  0.12  0.12  0.12  0.12  0.12  0.12  0.12  0.12  0.12  0.13  0.13  0.13  0.13  0.13  0.13  0.13  0.13  0.13  0.13  0.13  0.13  0.13  0.13  0.13  0.13  0.13  0.13  0.13  0.12  0.12  0.12  0.12  0.12  0.11  0.11  0.11  0.11  0.11  0.10  0.10  0.09  0.09  0.09  0.09  0.09  0.10  0.10  0.10  0.11  0.11  0.12  0.12  0.12  0.12  0.12  0.12  0.12  0.12
  0.12  0.12  0.12  0.12  0.12  0.12  0.12  0.12  0.12  0.12  0.12  0.12  0.12  0.12  0.12  0.12  0.12  0.12  0.12  0.12  0.12  0.12  0.12  0.12  0.12  0.12  0.12  0.12  0.12  0.12  0.12  0.12  0.11  0.11  0.11  0.11  0.11  0.11  0.11  0.10  0.10  0.10  0.10  0.10  0.10  0.10  0.10  0.10  0.10  0.10  0.10  0.11  0.11  0.11  0.11  0.11  0.12  0.12  0.12  0.12
  0.11  0.11  0.11  0.11  0.11  0.11  0.11  0.11  0.11  0.11  0.11  0.11  0.11  0.11  0.11  0.11  0.11  0.11  0.11  0.11  0.11  0.11  0.11  0.11  0.11  0.11  0.11  0.11  0.11  0.11  0.11  0.11  0.11  0.11  0.10  0.10  0.10  0.10  0.10  0.10  0.10  0.10  0.10  0.10  0.10  0.10  0.10  0.10  0.10  0.10  0.10  0.10  0.10  0.10  0.11  0.11  0.11  0.11  0.11  0.11
  0.10  0.10  0.10  0.10  0.10  0.10  0.10  0.10  0.10  0.10  0.10  0.10  0.10  0.10  0.10  0.10  0.10  0.10  0.10  0.10  0.10  0.10  0.10  0.10  0.10  0.10  0.10  0.10  0.10  0.10  0.10  0.10  0.10  0.10  0.10  0.10  0.10  0.10  0.10  0.10  0.10  0.10  0.10  0.10  0.10  0.10  0.10  0.10  0.10  0.10  0.10  0.10  0.10  0.10  0.10  0.10  0.10  0.10  0.10  0.10
